# Supplementary material for: Gene expression variation between mouse inbred strains
Source: BMC Genomics. 2004 Aug 18;5:57. doi: 10.1186/1471-2164-5-57 (PMC516769; doi:10.1186/1471-2164-5-57)
Supplement: Additional File 1 — Differentially expressed genes between mouse inbred strains are selected with a false discovery rate of 10, 15, and 20%. Selected genes are indicated with 1, genes not selected by the specified criteria are indicated with 0. The mean of the relative gene expression levels of each of the five mouse strains is shown. For each gene the GenBank accession number is shown as well as the UniGene ID, gene description and the gene ontology description. The additional file is formatted as Comma Separated Values (CSV) file, and is named Turketal2004_Additional_File.csv. [file 1471-2164-5-57-S1.csv]

AccNo	Mean CBA	Mean BL10	Mean BL6	Mean DBA	Mean BALB	FDR 10%	FDR 15%	FDR 20%	UniGeneID	Description	GOnumber	CBA	BL10	BL6	DBA	BALB		MEAN CBA	MEAN BL10	MEAN BL6	MEAN DBA	MEAN BALB
AB001456	2.47	2.36	1.86	2.45	2.53	1	1	1	MM.90223	Mus musculus mRNA for motor domain of KIF1C, partial cds	microtubule-based process [0007017]	0.136803746	0.02639665	-0.475588707	0.119624073	0.192764238		2.47	2.36	1.86	2.45	2.53
AB010370	0.75	1.05	0.61	0.69	1.10	1	1	1		Mus musculus mRNA for mszf80-2, partial cds	transcription regulation [0006355]	-0.089020895	0.21204956	-0.229818608	-0.151372743	0.258162686		0.75	1.05	0.61	0.69	1.10
AB010374	1.73	1.77	1.38	1.60	1.95	1	1	1		Mus musculus mRNA for mszf89, partial cds	transcription regulation [0006355]	0.042417881	0.08695829	-0.305984196	-0.088224614	0.264832638		1.73	1.77	1.38	1.60	1.95
AB034801	1.65	1.07	0.81	1.14	1.56	1	1	1	Mm.26698	Mus musculus mRNA, complete cds, similar to L-amino acid oxidase	apoptosis [0006915]	0.404244016	-0.177696111	-0.438066022	-0.103236342	0.314754459		1.65	1.07	0.81	1.14	1.56
AB041351	0.12	0.05	0.55	0.46	0.32	1	1	1	Mm.155586	Mus musculus Col4a6 mRNA for type IV collagen alpha 6 chain, complete cds	cell adhesion [0007155]	-0.175812849	-0.250950136	0.250040977	0.157564691	0.019157316		0.12	0.05	0.55	0.46	0.32
AF037256	3.09	3.46	2.72	3.18	3.07	1	1	1	Mm.10094	Mus musculus ES2 protein (Es2) mRNA, complete cds	leading strand elongation [0006272]	-0.013420934	0.353771882	-0.383222064	0.078095325	-0.03522421		3.09	3.46	2.72	3.18	3.07
AF038896	1.60	1.90	1.06	1.76	1.76	1	1	1		Mus musculus cyclic AMP specific phosphodiesterase PDE4D5A mRNA, partial cds	olfaction [0007608]	-0.016898704	0.281234037	-0.551976676	0.140017927	0.147623416		1.60	1.90	1.06	1.76	1.76
AF059029	2.08	2.26	1.21	1.61	1.95	1	1	1	Mm.34377	Mus musculus calcium/calmodulin-dependent protein kinase II delta mRNA, partial cds	learning and memory [0007611]	0.260363824	0.432661392	-0.612737955	-0.209226334	0.128939073		2.08	2.26	1.21	1.61	1.95
AF069744	0.65	1.22	0.18	0.42	0.61	1	1	1	Mm.42086	Mus musculus Aip1 mRNA, complete cds	biological_process unknown [0000004]	0.036942297	0.608497152	-0.435094326	-0.200851082	-0.00949404		0.65	1.22	0.18	0.42	0.61
AF084364	2.35	2.48	2.01	2.23	2.24	1	1	1	Mm.100652	Mus musculus D6MM5E protein (D6Mm5e) mRNA, complete cds	mitochondrial processing [0006627]	0.086395036	0.218133646	-0.252213541	-0.030482738	-0.021832402		2.35	2.48	2.01	2.23	2.24
AF150755	1.87	2.18	1.24	1.61	1.79	1	1	1	Mm.3350	Mus musculus microtubule-actin crosslinking factor (Macf) mRNA, complete cds	cytoskeletal anchoring [0007016]	0.136975741	0.441029803	-0.498631773	-0.12910191	0.049728139		1.87	2.18	1.24	1.61	1.79
AF178752	1.76	1.98	1.40	1.70	1.79	1	1	1		Mus musculus strain C57BL odorant receptor B3 mRNA, partial cds	olfaction [0007608]	0.037946875	0.251538597	-0.326016071	-0.024034479	0.060565077		1.76	1.98	1.40	1.70	1.79
AF203898	2.97	3.13	1.49	3.01	3.08	1	1	1		Mus musculus nebulin mRNA, partial cds	muscle development [0007517]	0.229743943	0.392017507	-1.241805857	0.270971782	0.349072626		2.97	3.13	1.49	3.01	3.08
AF248643	2.15	2.51	1.34	1.91	2.27	1	1	1	Mm.10711	Mus musculus alpha-actinin 2 mRNA, complete cds	invasive growth [0007125]	0.117899626	0.474163418	-0.699903033	-0.127944809	0.235784798		2.15	2.51	1.34	1.91	2.27
AJ250691	1.40	1.70	0.85	1.30	1.71	1	1	1	Mm.52047	Mus musculus partial mRNA for sr513 protein	biological_process unknown [0000004]	0.00808766	0.304878441	-0.538280746	-0.095366586	0.32068123		1.40	1.70	0.85	1.30	1.71
AJ290946	2.71	2.40	1.24	2.56	2.45	1	1	1	Mm.27881	Mus musculus mRNA for a stretch regulated skeletal muscle protein (Usmg4 gene)	biological_process unknown [0000004]	0.438258307	0.124437211	-1.033659713	0.289288603	0.181675591		2.71	2.40	1.24	2.56	2.45
AJ290947	5.43	5.99	3.53	4.67	5.40	1	1	1	Mm.29722	Mus musculus mRNA for a stretch regulated skeletal muscle protein (Usmg5 gene)	signal transducer [0004871]	0.427610726	0.987754337	-1.478788697	-0.330571735	0.393995369		5.43	5.99	3.53	4.67	5.40
AL357197	1.14	1.48	0.72	1.07	1.29	1	1	1		Mus musculus EST from clone 640060, 5' end	biological_process unknown [0000004]	-0.000657952	0.34213657	-0.417882382	-0.075826401	0.152230164		1.14	1.48	0.72	1.07	1.29
D87910	1.91	1.94	1.52	1.86	1.99	1	1	1	Mm.626	Mus musculus mRNA for PA28 beta subunit, complete cds	cell adhesion [0007155]	0.070490502	0.090710043	-0.322222448	0.012843335	0.148178569		1.91	1.94	1.52	1.86	1.99
J02935	1.38	1.42	0.80	1.15	1.45	1	1	1	Mm.3176	Mouse cAMP-dependent protein kinase type II regulatory subunit mRNA, 3' end	intracellular signaling cascade [0007242]	0.142317362	0.176366132	-0.4392686	-0.089207493	0.209792598		1.38	1.42	0.80	1.15	1.45
L13171	1.77	1.92	1.41	1.50	1.95	1	1	1	Mm.24001	Mouse myocyte-specific enhancer factor 2 (MEF-2C) mRNA sequence	transcription regulation [0006355]	0.06150934	0.206303455	-0.304415816	-0.205506805	0.242109826		1.77	1.92	1.41	1.50	1.95
M13967	1.82	1.28	2.60	1.97	1.14	1	1	1		Mouse 4.5S RNA able to hybridize to mRNA and 18S rRNA	biological_process unknown [0000004]	0.055057348	-0.479351713	0.836024263	0.210510643	-0.622240542		1.82	1.28	2.60	1.97	1.14
NM_007385	1.03	0.74	0.77	0.25	0.70	1	1	1	Mm.8239	Mus musculus apolipoprotein C2 linked (Acl), mRNA	biological_process unknown [0000004]	0.334232146	0.04257632	0.070846778	-0.449454574	0.00179933		1.03	0.74	0.77	0.25	0.70
NM_007734	1.77	2.25	1.35	1.83	1.79	1	1	1	Mm.8069	Mus musculus procollagen, type IV, alpha 3 (Col4a3), mRNA	cell adhesion [0007155]	-0.033197694	0.454325364	-0.446753512	0.031818978	-0.006193135		1.77	2.25	1.35	1.83	1.79
NM_007739	1.33	1.59	1.12	1.40	1.45	1	1	1	Mm.86813	Mus musculus procollagen, type VIII, alpha 1 (Col8a1), mRNA	cell adhesion [0007155]	-0.045250505	0.208229055	-0.2581261	0.023143172	0.072004378		1.33	1.59	1.12	1.40	1.45
NM_007808	2.15	2.44	1.57	2.28	2.24	1	1	1	Mm.35389	Mus musculus cytochrome c, somatic (Cycs), mRNA	electron transport [0006118]	0.015770477	0.305525297	-0.56560814	0.146383499	0.097928869		2.15	2.44	1.57	2.28	2.24
NM_007959	1.89	2.35	1.51	1.90	2.01	1	1	1	Mm.4829	Mus musculus ets related protein 71 (Etsrp71), mRNA	transcription regulation [0006355]	-0.04243784	0.41884178	-0.421013913	-0.033500887	0.078110861		1.89	2.35	1.51	1.90	2.01
NM_007969	1.14	1.13	0.65	0.67	0.93	1	1	1	Mm.1650	Mus musculus extracellular proteinase inhibitor (Expi), mRNA	developmental processes [0007275]	0.239923621	0.223099733	-0.257383242	-0.235608067	0.029967956		1.14	1.13	0.65	0.67	0.93
NM_007993	0.91	1.47	0.11	0.48	0.89	1	1	1	Mm.735	Mus musculus fibrillin 1 (Fbn1), mRNA	skeletal development [0001501]	0.141808883	0.698101667	-0.66456953	-0.295986799	0.120645779		0.91	1.47	0.11	0.48	0.89
NM_008118	2.40	2.90	1.77	2.16	2.48	1	1	1	Mm.456	Mus musculus gastric intrinsic factor (Gif), mRNA	cobalt ion transport [0006824]	0.054592049	0.558130071	-0.566728556	-0.18016549	0.134171927		2.40	2.90	1.77	2.16	2.48
NM_008539	1.13	1.48	0.74	0.92	1.22	1	1	1	Mm.15185	Mus musculus MAD homolog 1 (Drosophila) (Madh1), mRNA	common-partner SMAD protein phosphorylation [0007182]	0.036157311	0.381128268	-0.359900463	-0.178842462	0.121457346		1.13	1.48	0.74	0.92	1.22
NM_008794	1.19	1.62	0.61	0.92	1.19	1	1	1	Mm.3255	Mus musculus proprotein convertase subtilisin/kexin type 7 (Pcsk7), mRNA	proteolysis and peptidolysis [0006508]	0.085809585	0.510838125	-0.4954384	-0.190365322	0.089156011		1.19	1.62	0.61	0.92	1.19
NM_008974	2.74	2.76	1.94	2.59	2.92	1	1	1	Mm.6355	Mus musculus protein tyrosine phosphatase 4a2 (Ptp4a2), mRNA	DNA replication [0006260]	0.147790865	0.168846122	-0.64601372	-0.000327099	0.329703831		2.74	2.76	1.94	2.59	2.92
NM_009041	1.02	1.43	0.04	0.52	1.05	1	1	1	Mm.7051	Mus musculus radixin (Rdx), mRNA	cytoskeletal anchoring [0007016]	0.211802424	0.614256052	-0.77080074	-0.296469152	0.241211416		1.02	1.43	0.04	0.52	1.05
NM_009161	1.88	1.84	1.36	1.73	1.83	1	1	1	Mm.18709	Mus musculus sarcoglycan, alpha (50kDa dystrophin-associated glycoprotein) (Sgca), mRNA	muscle development [0007517]	0.156126748	0.111984096	-0.364642507	-0.001354301	0.097885964		1.88	1.84	1.36	1.73	1.83
NM_009299	0.86	1.17	0.13	0.27	1.17	1	1	1	Mm.4119	Mus musculus seminal vesicle antigen (Sva), mRNA	transmembrane receptor protein tyrosine phosphatase signaling pathway [0007185]	0.136038192	0.45032176	-0.590481683	-0.444615389	0.44873712		0.86	1.17	0.13	0.27	1.17
NM_009429	2.35	2.78	1.56	2.81	2.61	1	1	1	Mm.254	Mus musculus translationally regulated transcript (21 kDa) (Trt), mRNA	protein folding [0006457]	-0.070061892	0.357928717	-0.863192455	0.388805552	0.186520078		2.35	2.78	1.56	2.81	2.61
NM_009448	1.59	1.76	1.29	1.65	1.80	1	1	1	Mm.88212	Mus musculus tubulin alpha 6 (Tuba6), mRNA	nuclear congression [0006946]	-0.028576862	0.141629758	-0.329841749	0.030747193	0.18604166		1.59	1.76	1.29	1.65	1.80
NM_009490	3.19	3.30	2.71	3.11	3.30	1	1	1	Mm.34447	Mus musculus vomeronasal organ family 2, receptor, 15 (V2r15), mRNA	ossification [0001503]	0.07328591	0.18041332	-0.416232129	-0.016321233	0.178854132		3.19	3.30	2.71	3.11	3.30
NM_009553	1.56	1.89	1.22	1.57	1.61	1	1	1	Mm.5010	Mus musculus zinc finger protein 29 (Zfp29), mRNA	transcription regulation [0006355]	-0.014352872	0.320255093	-0.346224654	-0.001427134	0.041749568		1.56	1.89	1.22	1.57	1.61
NM_009694	2.12	1.67	1.28	1.94	2.16	1	1	1	Mm.27822	Mus musculus apolipoprotein B editing complex 2 (Apobec2), mRNA	mRNA editing [0006381]	0.282458889	-0.163775821	-0.554557795	0.108923115	0.326951612		2.12	1.67	1.28	1.94	2.16
NM_009745	1.37	1.73	0.82	1.17	1.40	1	1	1	Mm.31	Mus musculus B-cell CLL/lymphoma 7B (Bcl7b), mRNA	biological_process unknown [0000004]	0.072790541	0.428735244	-0.476948577	-0.123129983	0.098552776		1.37	1.73	0.82	1.17	1.40
NM_009757	0.51	1.07	0.19	0.40	0.65	1	1	1	Mm.42160	Mus musculus bone morphogenetic protein 15 (Bmp15), mRNA	oogenesis [0007292]	-0.057291468	0.509578196	-0.373256379	-0.163412114	0.084381764		0.51	1.07	0.19	0.40	0.65
NM_009758	1.35	1.60	0.73	1.25	1.25	1	1	1		Mus musculus bone morphogenetic protein receptor, type 1A (Bmpr1a), mRNA	TGFbeta receptor signaling pathway [0007179]	0.114772996	0.362684138	-0.508703721	0.018221907	0.01302468		1.35	1.60	0.73	1.25	1.25
NM_009760	1.37	1.42	0.73	1.06	1.44	1	1	1	Mm.2159	Mus musculus BCL2/adenovirus E1B 19 kDa-interacting protein 1, NIP3 (Bnip3), mRNA	apoptosis [0006915]	0.167753807	0.220231147	-0.479556867	-0.144558266	0.236130178		1.37	1.42	0.73	1.06	1.44
NM_010174	2.90	3.35	2.49	2.92	2.66	1	1	1	Mm.22220	Mus musculus fatty acid binding protein 3, muscle and heart (Fabp3), mRNA	negative control of cell proliferation [0008285]	0.038589332	0.490105243	-0.378580705	0.053499936	-0.203613806		2.90	3.35	2.49	2.92	2.66
NM_010412	0.49	0.41	0.93	0.80	0.70	1	1	1	Mm.22665	Mus musculus histone deacetylase 5 (Hdac5), mRNA	repression of transcription from Pol II promoter [0000122]	-0.17899544	-0.256475663	0.260491201	0.137801564	0.037178339		0.49	0.41	0.93	0.80	0.70
NM_010518	2.20	1.95	1.73	2.50	1.85	1	1	1	Mm.578	Mus musculus insulin-like growth factor binding protein 5 (Igfbp5), mRNA	receptor [0004872]	0.152113157	-0.09954179	-0.31126787	0.456142017	-0.197445514		2.20	1.95	1.73	2.50	1.85
NM_010592	2.97	3.39	2.52	2.99	2.88	1	1	1	Mm.1175	Mus musculus Jun proto-oncogene related gene d1 (Jund1), mRNA	transcription regulation [0006355]	0.019715217	0.443846609	-0.432727596	0.037465469	-0.068299699		2.97	3.39	2.52	2.99	2.88
NM_010595	2.56	2.87	2.13	2.47	2.52	1	1	1	Mm.2493	Mus musculus potassium voltage gated channel, shaker related subfamily, member 1 (Kcna1), mRNA	potassium transport [0006813]	0.046915615	0.363469526	-0.382664473	-0.035656739	0.007936071		2.56	2.87	2.13	2.47	2.52
NM_010638	1.68	1.84	1.36	1.68	1.93	1	1	1	Mm.19788	Mus musculus Kruppel-like factor 9 (Klf9), mRNA	transcription regulation [0006355]	-0.017685133	0.142888275	-0.335218385	-0.018878884	0.228894128		1.68	1.84	1.36	1.68	1.93
NM_010743	0.87	1.35	0.30	0.56	0.92	1	1	1	Mm.35692	Mus musculus lymphocyte antigen 84 (Ly84), mRNA	cell surface receptor linked signal transduction [0007166]	0.070149012	0.545562765	-0.498195562	-0.241015295	0.12349908		0.87	1.35	0.30	0.56	0.92
NM_010801	1.88	1.75	0.91	1.46	1.95	1	1	1	Mm.10414	Mus musculus myeloid leukemia factor 1 (Mlf1), mRNA	GTPase activator [0005096]	0.290798876	0.158542621	-0.680780013	-0.1277381	0.359176616		1.88	1.75	0.91	1.46	1.95
NM_010867	2.27	2.42	1.43	2.17	2.49	1	1	1	Mm.4103	Mus musculus myomesin 1 (Myom1), mRNA	muscle development [0007517]	0.113504947	0.260683256	-0.72313601	0.013310999	0.335636808		2.27	2.42	1.43	2.17	2.49
NM_011014	1.04	1.57	0.78	1.13	1.25	1	1	1	Mm.22745	Mus musculus opioid receptor, sigma 1 (Oprs1), mRNA	steroid biosynthesis [0006694]	-0.114065234	0.414120407	-0.377725927	-0.019285706	0.09695646		1.04	1.57	0.78	1.13	1.25
NM_011179	1.88	1.96	1.30	1.78	1.90	1	1	1	Mm.3363	Mus musculus prosaposin (Psap), mRNA	respiration [0007585]	0.115130431	0.194987711	-0.459777497	0.013788414	0.135870941		1.88	1.96	1.30	1.78	1.90
NM_011184	1.66	1.69	1.36	1.70	1.74	1	1	1	Mm.1007	Mus musculus proteasome (prosome, macropain) subunit, alpha type 3 (Psma3), mRNA	ubiquitin-dependent protein degradation [0006511]	0.030994009	0.056596941	-0.271321013	0.071388652	0.112341411		1.66	1.69	1.36	1.70	1.74
NM_011236	1.39	1.98	1.01	1.32	1.53	1	1	1	Mm.149	Mus musculus RAD52 homolog, (S. cerevisiae) (Rad52), mRNA	DNA repair [0006281]	-0.053753045	0.533660505	-0.441674962	-0.123289368	0.08505687		1.39	1.98	1.01	1.32	1.53
NM_011258	1.34	1.58	1.14	1.34	1.44	1	1	1	Mm.148877	Mus musculus replication factor C, 140 kDa (Recc1), mRNA	DNA replication [0006260]	-0.030399227	0.215254884	-0.233305816	-0.025246476	0.073696635		1.34	1.58	1.14	1.34	1.44
NM_011671	2.05	2.29	1.04	1.55	2.19	1	1	1	Mm.144413	Mus musculus uncoupling protein 2, mitochondrial (Ucp2), mRNA	ATP/ADP exchange [0006854]	0.223474148	0.466055007	-0.781711189	-0.27457238	0.366754414		2.05	2.29	1.04	1.55	2.19
NM_011694	2.93	3.10	2.00	2.71	2.79	1	1	1	Mm.3555	Mus musculus voltage-dependent anion channel 1 (Vdac1), mRNA	apoptotic program [0008632]	0.224295836	0.395863707	-0.709848244	0.008745606	0.080943094		2.93	3.10	2.00	2.71	2.79
NM_011732	2.40	2.47	1.81	2.12	2.38	1	1	1	Mm.21054	Mus musculus Y box protein 1 (Ybx1), mRNA	response to pest/pathogen/parasite [0009613]	0.161387093	0.237243469	-0.427975445	-0.112115185	0.141460068		2.40	2.47	1.81	2.12	2.38
NM_011966	0.76	0.82	0.79	0.86	1.05	1	1	1	Mm.30270	Mus musculus proteasome (prosome, macropain) subunit, alpha type 4 (Psma4), mRNA	ubiquitin-dependent protein degradation [0006511]	-0.096675728	-0.03744558	-0.068275197	0.010254669	0.192141837		0.76	0.82	0.79	0.86	1.05
NM_013555	0.49	0.40	0.70	0.58	0.57	1	1	1	Mm.57122	Mus musculus homeo box D9 (Hoxd9), mRNA	transcription regulation [0006355]	-0.057669208	-0.147618287	0.153927188	0.032012418	0.019347889		0.49	0.40	0.70	0.58	0.57
NM_016899	1.79	1.97	1.52	1.57	1.61	1	1	1	Mm.26994	Mus musculus RAB25, member RAS oncogene family (Rab25), mRNA	intracellular protein traffic [0006886]	0.102442481	0.273875459	-0.166552292	-0.125886042	-0.083879606		1.79	1.97	1.52	1.57	1.61
NM_016921	1.35	1.47	0.47	0.75	1.14	1	1	1	Mm.19185	Mus musculus ATPase, H+ transporting, lysosomal I (Atp6i), mRNA	positive control of cell proliferation [0008284]	0.317264084	0.432674835	-0.566186283	-0.283124858	0.099372223		1.35	1.47	0.47	0.75	1.14
NM_016970	1.40	1.53	0.97	0.90	1.26	1	1	1	Mm.20434	Mus musculus killer cell lectin-like receptor subfamily G, member 1 (Klrg1), mRNA	cell surface receptor linked signal transduction [0007166]	0.184675893	0.314774335	-0.242840516	-0.307967126	0.051357414		1.40	1.53	0.97	0.90	1.26
NM_018780	2.12	1.74	2.02	1.61	1.38	1	1	1	Mm.103731	Mus musculus secreted frizzled-related sequence protein 5 (Sfrp5), mRNA	establishment and/or maintenance of cell polarity [0007163]	0.344517441	-0.032918322	0.248058117	-0.16599667	-0.393660566		2.12	1.74	2.02	1.61	1.38
NM_019628	1.98	2.60	1.70	2.26	2.04	1	1	1	Mm.4491	Mus musculus proline-rich protein PRP MP5 (PRPMP5), mRNA	cell growth and/or maintenance [0008151]	-0.138189649	0.48692695	-0.415639778	0.147184239	-0.080281762		1.98	2.60	1.70	2.26	2.04
NM_020045	1.23	1.68	0.91	1.15	1.47	1	1	1	Mm.23809	Mus musculus HIRA-interacting protein 5 (HIRIP5), mRNA	iron homeostasis [0006879]	-0.061388509	0.392305416	-0.37836191	-0.136300133	0.183745135		1.23	1.68	0.91	1.15	1.47
NM_020506	0.15	0.06	0.24	0.11	0.18	1	1	1	Mm.143753	Mus musculus exportin 4 (Xpo4-pending), mRNA	protein modification [0006464]	-0.002293806	-0.086789666	0.090134494	-0.035611563	0.034560541		0.15	0.06	0.24	0.11	0.18
NM_020582	2.82	3.17	2.34	2.86	2.85	1	1	1	Mm.1674	Mus musculus hypothetical protein, clone:2-31 (LOC57423), mRNA	hydrogen transport [0006818]	0.011147026	0.359994001	-0.46581469	0.052769495	0.041904168		2.82	3.17	2.34	2.86	2.85
NM_020604	1.69	1.63	1.18	1.66	1.68	1	1	1	Mm.143761	Mus musculus junctophilin 1 (Jp1-pending), mRNA	protein folding [0006457]	0.12354686	0.064576752	-0.385183394	0.088123607	0.108936175		1.69	1.63	1.18	1.66	1.68
NM_021041	0.47	0.71	0.06	0.40	0.74	1	1	1	Mm.35670	Mus musculus ATP-binding cassette, sub-family C (CFTR/MRP), member 9 (Abcc9), transcript variant 2, mRNA	potassium transport [0006813]	-0.008375738	0.230840286	-0.419182492	-0.072444504	0.269162448		0.47	0.71	0.06	0.40	0.74
NM_021311	1.88	1.72	1.61	1.69	1.97	1	1	1	Mm.87282	Mus musculus MIWI protein (MIWI), mRNA	cell growth and/or maintenance [0008151]	0.104112292	-0.057507363	-0.16413231	-0.082740106	0.200267487		1.88	1.72	1.61	1.69	1.97
NM_021549	0.50	0.41	0.83	0.64	0.59	1	1	1	Mm.29545	Mus musculus polynucleotide kinase 3'- phosphatase (Pnkp), mRNA	histidine metabolism [0006547]	-0.091466433	-0.18808843	0.234723944	0.048293267	-0.003462349		0.50	0.41	0.83	0.64	0.59
NM_021883	1.66	1.81	1.13	1.64	1.91	1	1	1	Mm.139690	Mus musculus tropomodulin 1 (Tmod1), mRNA	actin filament organization [0007015]	0.02680506	0.180124534	-0.497838713	0.010361375	0.280547744		1.66	1.81	1.13	1.64	1.91
U02971	2.53	2.56	1.95	2.34	2.35	1	1	1		Mus musculus BALB/c 2-oxoglutarate dehydrogenase E1 component mRNA, partial cds	glycolysis [0006096]	0.185880612	0.210570311	-0.397432849	-0.003787299	0.004769225		2.53	2.56	1.95	2.34	2.35
U25158	1.25	1.29	0.63	0.89	1.24	1	1	1		Mus musculus dystonin isoform 2 mRNA, partial cds	developmental processes [0007275]	0.190084453	0.230340555	-0.430141991	-0.170155446	0.179872429		1.25	1.29	0.63	0.89	1.24
U27315	3.87	4.16	3.02	3.97	3.99	1	1	1	Mm.16228	Mus musculus adenine nucleotide translocase-1 (Ant1) mRNA, complete cds	ATP/ADP exchange [0006854]	0.065315004	0.359733603	-0.782039273	0.172434085	0.184556581		3.87	4.16	3.02	3.97	3.99
U51744	2.25	2.80	0.95	1.41	2.05	1	1	1		Mus musculus TEF-1-related factor (FR-19) mRNA, partial cds	biological_process unknown [0000004]	0.35742498	0.906188484	-0.93997851	-0.482782169	0.159147215		2.25	2.80	0.95	1.41	2.05
U58108	3.53	3.68	2.62	3.42	3.64	1	1	1		Mus musculus nebulin mRNA, partial cds	muscle development [0007517]	0.155685269	0.297154219	-0.755024759	0.038584866	0.263600405		3.53	3.68	2.62	3.42	3.64
X58196	2.53	2.61	1.72	2.58	2.69	1	1	1		M.musculus H19 mRNA	biological_process unknown [0000004]	0.110037781	0.182868431	-0.709147612	0.15201163	0.264229771		2.53	2.61	1.72	2.58	2.69
X70032	3.37	3.50	1.70	2.94	3.56	1	1	1		M.musculus mRNA for nebulin	muscle development [0007517]	0.354054007	0.484272987	-1.314226596	-0.076361519	0.552261123		3.37	3.50	1.70	2.94	3.56
X73876	1.39	1.93	0.88	1.33	1.67	1	1	1		M.musculus Phka1 unprocessed pre-mRNA, intron after codon 1025	biological_process unknown [0000004]	-0.051053755	0.49103394	-0.558525637	-0.112051637	0.230597089		1.39	1.93	0.88	1.33	1.67
X78666	2.93	2.65	2.21	2.73	2.52	1	1	1		M.musculus (BALB/c) Ryr1 mRNA	calcium ion transport [0006816]	0.319603607	0.043026027	-0.399811245	0.124465195	-0.087283584		2.93	2.65	2.21	2.73	2.52
X83932	3.15	2.78	2.17	2.80	3.06	1	1	1	Mm.4519	M.musculus mRNA for ryanodine receptor type 1	calcium ion transport [0006816]	0.35725595	-0.01280438	-0.620354406	0.007406068	0.268496767		3.15	2.78	2.17	2.80	3.06
X99751	0.46	0.88	0.43	0.45	0.23	1	1	1		M.musculus mRNA for 3' UTR of HK11 gene, containing B1-repeat	biological_process unknown [0000004]	-0.03256252	0.390780526	-0.05676997	-0.041673421	-0.259774615		0.46	0.88	0.43	0.45	0.23
AF000427	2.08	2.41	1.82	2.20	2.20	0	1	1	Mm.19379	Mus musculus B144 mRNA, m17r splice variant, complete cds	immune response [0006955]	-0.060397336	0.264627164	-0.318976625	0.060031191	0.054715607		2.08	2.41	1.82	2.20	2.20
AF051947	2.27	2.57	1.98	2.26	2.30	0	1	1	Mm.180108	Mus musculus T-type calcium channel alpha-1 subunit mRNA, partial cds	calcium ion transport [0006816]	-0.006515845	0.296249229	-0.297669034	-0.012253608	0.020189259		2.27	2.57	1.98	2.26	2.30
AF118650	1.39	1.14	0.90	1.09	1.36	0	1	1	Mm.29675	Mus musculus PKCq-interacting protein PICOT (PICOT) mRNA, complete cds	cytoplasm organization and biogenesis [0007028]	0.212558059	-0.03732637	-0.273565035	-0.087945986	0.186279332		1.39	1.14	0.90	1.09	1.36
AF119148	1.51	1.92	1.16	1.51	1.81	0	1	1	Mm.39046	Mus musculus strain C3H filamin mRNA, partial cds	developmental processes [0007275]	-0.070871453	0.335337237	-0.421274309	-0.074175969	0.230984494		1.51	1.92	1.16	1.51	1.81
M10328	4.62	5.65	4.29	4.75	4.38	0	1	1		Mouse 5.7S U4 small nuclear RNA type a	biological_process unknown [0000004]	-0.122326954	0.91640739	-0.448528222	0.014138128	-0.359690343		4.62	5.65	4.29	4.75	4.38
M77167	2.09	2.37	1.60	1.93	1.98	0	1	1	Mm.3466	Mouse T-cell antigen receptor alpha-chain (TCR-ATF2) mRNA, partial cds	transcription regulation [0006355]	0.095340552	0.379820515	-0.393724153	-0.065885459	-0.015551455		2.09	2.37	1.60	1.93	1.98
NM_007529	0.56	0.55	0.98	0.90	0.77	0	1	1	Mm.4598	Mus musculus brevican (Bcan), mRNA	cell growth and/or maintenance [0008151]	-0.196417999	-0.201959555	0.228099628	0.15001439	0.020263535		0.56	0.55	0.98	0.90	0.77
NM_007616	0.90	1.17	0.23	0.35	0.88	0	1	1	Mm.28278	Mus musculus caveolin, caveolae protein, 22 kDa (Cav), mRNA	muscle development [0007517]	0.194939072	0.460390393	-0.474176043	-0.353787153	0.172633731		0.90	1.17	0.23	0.35	0.88
NM_007831	1.59	1.87	1.24	1.37	1.50	0	1	1	Mm.57226	Mus musculus deleted in colorectal carcinoma (Dcc), mRNA	cell adhesion [0007155]	0.071967048	0.356428596	-0.274372772	-0.142936304	-0.011086567		1.59	1.87	1.24	1.37	1.50
NM_008230	0.31	0.18	0.73	0.52	0.53	0	1	1	Mm.18603	Mus musculus histidine decarboxylase cluster (Hdc), mRNA	histidine metabolism [0006547]	-0.148263794	-0.269767546	0.274218544	0.065976588	0.077836209		0.31	0.18	0.73	0.52	0.53
NM_008667	2.13	2.37	1.65	1.87	1.94	0	1	1	Mm.25903	Mus musculus Ngfi-A binding protein 1 (Nab1), mRNA	cell proliferation [0008283]	0.135633524	0.381369051	-0.338312323	-0.123970767	-0.054719485		2.13	2.37	1.65	1.87	1.94
NM_009145	1.19	1.23	0.77	0.94	1.35	0	1	1	Mm.15125	Mus musculus stromal cell derived factor receptor 1 (Sdfr1), mRNA	cell surface receptor linked signal transduction [0007166]	0.093874963	0.132076218	-0.331283175	-0.152358845	0.25769084		1.19	1.23	0.77	0.94	1.35
NM_009943	2.83	2.97	2.56	2.80	2.68	0	1	1	Mm.43824	Mus musculus cytochrome c oxidase, subunit VI a, polypeptide 2 (Cox6a2), mRNA	energy pathways [0006091]	0.061212169	0.202731966	-0.210983534	0.031734716	-0.084695316		2.83	2.97	2.56	2.80	2.68
NM_010213	2.32	1.97	2.23	1.91	2.41	0	1	1	Mm.100241	Mus musculus four and a half LIM domains 3 (Fhl3), mRNA	muscle development [0007517]	0.155128621	-0.198067876	0.059214158	-0.258398722	0.242123819		2.32	1.97	2.23	1.91	2.41
NM_010354	2.37	2.21	1.89	2.02	2.39	0	1	1	Mm.21109	Mus musculus gelsolin (Gsn), mRNA	actin filament organization [0007015]	0.195543246	0.032138143	-0.285135116	-0.156423487	0.213877213		2.37	2.21	1.89	2.02	2.39
NM_010481	2.60	2.76	2.00	2.66	2.64	0	1	1	Mm.2849	Mus musculus heat shock protein, 74 kDa, A (Hspa9a), mRNA	heat shock response [0006951]	0.066343875	0.230773787	-0.533270501	0.131734017	0.104418821		2.60	2.76	2.00	2.66	2.64
NM_010832	1.13	1.07	0.86	1.29	1.12	0	1	1	Mm.24248	Mus musculus male-specific lethal-3 homolog 1 (Drosophila) (Msl3l1), mRNA	dosage compensation [0007549]	0.037248708	-0.02596702	-0.234578584	0.197596701	0.025700196		1.13	1.07	0.86	1.29	1.12
NM_011206	0.38	0.23	0.80	0.45	0.39	0	1	1	Mm.361	Mus musculus protein tyrosine phosphatase, non-receptor type 18 (Ptpn18), mRNA	protein dephosphorylation [0006470]	-0.074003759	-0.218877965	0.353873598	-0.003480484	-0.05751139		0.38	0.23	0.80	0.45	0.39
NM_011295	2.14	2.07	1.55	2.06	2.18	0	1	1	Mm.21289	Mus musculus ribosomal protein S12 (Rps12), mRNA	protein biosynthesis [0006412]	0.135375086	0.070968939	-0.451037649	0.062716825	0.181976799		2.14	2.07	1.55	2.06	2.18
NM_011356	2.11	2.44	1.53	1.94	2.15	0	1	1	Mm.3246	Mus musculus secreted frizzled-related sequence protein 3 (Sfrp3), mRNA	skeletal development [0001501]	0.073345456	0.408436585	-0.501849476	-0.097450096	0.117517531		2.11	2.44	1.53	1.94	2.15
NM_011866	2.94	2.64	2.15	2.78	2.63	0	1	1	Mm.40124	Mus musculus phosphodiesterase 10A (Pde10a), mRNA	adenylate cyclase activation [0007190]	0.315651316	0.010549299	-0.478159053	0.150769765	0.001188673		2.94	2.64	2.15	2.78	2.63
NM_013753	1.40	1.67	1.07	1.33	1.41	0	1	1	Mm.3437	Mus musculus paladin (Pald), mRNA	biological_process unknown [0000004]	0.021598743	0.296658307	-0.304933088	-0.050398565	0.037074603		1.40	1.67	1.07	1.33	1.41
NM_016693	1.68	2.06	1.39	1.74	1.76	0	1	1	Mm.36640	Mus musculus mitogen-activated protein kinase kinase kinase 6 (Map3k6), mRNA	activation of JUN kinase [0007257]	-0.041024692	0.331146409	-0.339768893	0.018576399	0.031070777		1.68	2.06	1.39	1.74	1.76
NM_016805	1.11	1.19	0.92	1.12	1.32	0	1	1	Mm.2115	Mus musculus heterogeneous nuclear ribonucleoprotein U (Hnrpu), mRNA	RNA processing [0006396]	-0.017922758	0.054731431	-0.21356968	-0.007720922	0.184481929		1.11	1.19	0.92	1.12	1.32
NM_019426	0.59	0.54	1.05	1.00	0.70	0	1	1	Mm.31529	Mus musculus activating transcription factor 7 interacting protein (Atf7ip-pending), mRNA	repression of transcription from Pol II promoter [0000122]	-0.188351578	-0.232764275	0.277208126	0.217664821	-0.073757094		0.59	0.54	1.05	1.00	0.70
NM_019726	1.28	1.39	0.94	1.16	1.31	0	1	1	Mm.18026	Mus musculus G protein pathway suppressor 2 (Gps2), mRNA	JNK cascade [0007254]	0.063449241	0.171803031	-0.274357059	-0.054537843	0.09364263		1.28	1.39	0.94	1.16	1.31
U06664	0.36	0.35	-0.07	0.54	0.54	0	1	1		Mus musculus Balb/c mid-G1 serum response (I-8-23) mRNA, 5' sequence	biological_process unknown [0000004]	0.016144827	0.002886986	-0.416673453	0.201663003	0.195978637		0.36	0.35	-0.07	0.54	0.54
U26229	0.77	1.23	0.35	0.71	0.48	0	1	1		Mus musculus clone NSAT41 nonsatellite RNA sequence	biological_process unknown [0000004]	0.060438632	0.520222894	-0.35609205	0.003325412	-0.227894888		0.77	1.23	0.35	0.71	0.48
U76754	1.14	0.99	0.99	0.62	1.09	0	1	1		Mus musculus IFN-alpha induced mouse embryonic fibroblast mRNA, partial cds	biological_process unknown [0000004]	0.173997554	0.023623429	0.021753868	-0.346873026	0.127498175		1.14	0.99	0.99	0.62	1.09
X53584	0.96	1.27	0.84	1.26	1.22	0	1	1	Mm.1777	Mouse mRNA for HSP60 protein (clones 3T3-7, -9, and -M1)	protein folding [0006457]	-0.153538325	0.160286404	-0.26645474	0.152972374	0.106734287		0.96	1.27	0.84	1.26	1.22
X89686	1.49	1.49	1.17	1.06	1.23	0	1	1		M.musculus mRNA for TPCR34 protein	olfaction [0007608]	0.2003685	0.203208221	-0.116160234	-0.231331447	-0.05608504		1.49	1.49	1.17	1.06	1.23
Y17858	2.44	2.80	2.16	2.43	2.60	0	1	1		Mus musculus mRNA for ganglioside-induced differentiation associated protein 8B	biological_process unknown [0000004]	-0.045852126	0.315549003	-0.321697224	-0.061374726	0.113375073		2.44	2.80	2.16	2.43	2.60
AB049731	2.42	2.53	1.97	2.36	2.55	0	1	1	Mm.33127	Mus musculus mRNA for MLTK alpha, complete cds	signal transduction [0007165]	0.055692314	0.165512563	-0.401422468	-0.002628292	0.182845883		2.42	2.53	1.97	2.36	2.55
AF080584	0.90	1.14	0.81	1.00	1.00	0	1	1		Mus musculus mucin MUC2 mRNA, partial cds	cell growth and/or maintenance [0008151]	-0.071292889	0.166727955	-0.155348414	0.033779968	0.026133379		0.90	1.14	0.81	1.00	1.00
AF102530	1.15	1.10	1.41	1.27	1.07	0	1	1		Mus musculus olfactory receptor F3 mRNA, partial cds	olfaction [0007608]	-0.050377662	-0.096214089	0.210375188	0.067526706	-0.131310143		1.15	1.10	1.41	1.27	1.07
AF288221	1.40	1.48	2.07	1.82	1.57	0	1	1	Mm.101046	Mus musculus LALP1 mRNA, complete cds	nucleobase, nucleoside, nucleotide and nucleic acid metabolism [0006139]	-0.266381593	-0.186173605	0.398553435	0.154783841	-0.100782079		1.40	1.48	2.07	1.82	1.57
AF307855	0.94	1.02	0.69	0.94	0.92	0	1	1	Mm.183102	Mus musculus actin-related protein 3 (Arp3) mRNA, partial cds	cytoskeleton organization and biogenesis [0007010]	0.039643671	0.116993437	-0.213355518	0.039629044	0.017089365		0.94	1.02	0.69	0.94	0.92
AJ276004	-0.31	-0.36	0.38	0.25	0.06	0	1	1	Mm.33870	Mus musculus mRNA for Paxneb protein	biological_process unknown [0000004]	-0.312151627	-0.365691067	0.379376285	0.244804126	0.053662282		-0.31	-0.36	0.38	0.25	0.06
M10336	0.89	2.89	0.57	0.83	0.75	0	1	1		Mouse 5S U5 small nuclear RNA	biological_process unknown [0000004]	-0.293807236	1.706354929	-0.616502877	-0.358591157	-0.437453659		0.89	2.89	0.57	0.83	0.75
M16355	0.83	1.60	0.89	0.50	1.35	0	1	1	Mm.196593	Mouse major urinary protein I (MUP I) mRNA, complete cds	transport [0006810]	-0.20389751	0.561844216	-0.141635753	-0.535092992	0.31878204		0.83	1.60	0.89	0.50	1.35
NM_007505	3.06	3.23	2.48	3.13	2.86	0	1	1	Mm.4069	Mus musculus ATP synthase, H+ transporting, mitochondrial F1 complex, alpha subunit, isoform 1 (Atp5a1), mRNA	ATP biosynthesis [0006754]	0.10483914	0.278812281	-0.476305608	0.180585651	-0.087931464		3.06	3.23	2.48	3.13	2.86
NM_007840	1.06	1.01	0.23	0.74	1.20	0	1	1	Mm.19101	Mus musculus DEAD (aspartate-glutamate-alanine-aspartate) box polypeptide 5 (Ddx5), mRNA	developmental processes [0007275]	0.209955392	0.160439454	-0.61756031	-0.104823562	0.351989025		1.06	1.01	0.23	0.74	1.20
NM_008453	2.30	2.75	2.11	2.41	2.43	0	1	1	Mm.28787	Mus musculus Kruppel-like factor 3 (basic) (Klf3), mRNA	developmental processes [0007275]	-0.101754098	0.348992611	-0.293015337	0.011163358	0.034613464		2.30	2.75	2.11	2.41	2.43
NM_008475	0.23	0.65	-0.01	0.33	0.20	0	1	1	Mm.4689	Mus musculus keratin complex 2, basic, gene 4 (Krt2-4), mRNA	cytoskeleton organization and biogenesis [0007010]	-0.046690184	0.370522384	-0.294511544	0.049332649	-0.078653304		0.23	0.65	-0.01	0.33	0.20
NM_008492	2.06	2.10	1.70	1.80	1.78	0	1	1	Mm.9745	Mus musculus lactate dehydrogenase 2, B chain (Ldh2), mRNA	glycolysis [0006096]	0.170196033	0.21237417	-0.185198964	-0.085665059	-0.11170618		2.06	2.10	1.70	1.80	1.78
NM_008640	2.02	1.88	1.51	1.84	1.99	0	1	1	Mm.30071	Mus musculus lysosomal-associated protein transmembrane 4A (Laptm4a), mRNA	developmental processes [0007275]	0.169342253	0.031108468	-0.341514059	-0.005469648	0.146532987		2.02	1.88	1.51	1.84	1.99
NM_008733	0.40	0.81	0.11	0.35	0.49	0	1	1	Mm.6384	Mus musculus nebulin-related anchoring protein (Nrap), mRNA	muscle development [0007517]	-0.031873899	0.375888224	-0.319565585	-0.081051048	0.056602309		0.40	0.81	0.11	0.35	0.49
NM_009005	1.65	1.76	1.14	1.74	1.75	0	1	1	Mm.4268	Mus musculus RAB7, member RAS oncogene family (Rab7), mRNA	intracellular protein traffic [0006886]	0.041342908	0.148886664	-0.46560215	0.129378877	0.1459937		1.65	1.76	1.14	1.74	1.75
NM_009941	3.18	3.46	2.86	3.16	3.00	0	1	1	Mm.2136	Mus musculus cytochrome c oxidase, subunit IV (Cox4), mRNA	energy pathways [0006091]	0.048671434	0.325053625	-0.273140939	0.029991513	-0.130575632		3.18	3.46	2.86	3.16	3.00
NM_010010	1.05	1.47	0.68	0.94	0.95	0	1	1	Mm.41911	Mus musculus cytochrome P450, 46 (cholesterol 24-hydroxylase) (Cyp46), mRNA	cholesterol catabolism [0006707]	0.028900932	0.452460112	-0.339444602	-0.074220546	-0.067695896		1.05	1.47	0.68	0.94	0.95
NM_010313	0.97	1.51	0.55	0.90	1.17	0	1	1	Mm.4702	Mus musculus guanine nucleotide binding protein, beta 5 (Gnb5), mRNA	G-protein coupled receptor protein signaling pathway [0007186]	-0.049854755	0.490417143	-0.470044875	-0.123741936	0.153224424		0.97	1.51	0.55	0.90	1.17
NM_010834	1.69	1.66	1.47	1.65	1.76	0	1	1	Mm.3514	Mus musculus growth differentiation factor 8 (Gdf8), mRNA	cell growth and/or maintenance [0008151]	0.042894431	0.01746141	-0.175819136	0.001114812	0.114348484		1.69	1.66	1.47	1.65	1.76
NM_011168	1.01	1.39	0.66	0.93	0.92	0	1	1	Mm.153999	Mus musculus prolactin-like protein F (Prlpf), mRNA	lactation [0007595]	0.028694862	0.403689647	-0.322700353	-0.051254515	-0.058429641		1.01	1.39	0.66	0.93	0.92
NM_011531	0.76	1.23	0.72	0.92	0.98	0	1	1	Mm.117097	Mus musculus contactin 2 (Cntn2), mRNA	cell adhesion [0007155]	-0.159421891	0.303703148	-0.200242025	-0.001457832	0.0574186		0.76	1.23	0.72	0.92	0.98
NM_013636	0.78	0.80	0.93	1.12	1.36	0	1	1	Mm.7793	Mus musculus protein phosphatase 1, catalytic subunit, gamma isoform (Ppp1cc), mRNA	cell cycle [0007049]	-0.220266432	-0.201551606	-0.06448098	0.124493467	0.361805551		0.78	0.80	0.93	1.12	1.36
NM_013759	1.02	1.42	1.31	1.18	1.07	0	1	1	Mm.28212	Mus musculus selenoprotein R (Sepr), mRNA	oxidative stress response [0006979]	-0.1825494	0.219489803	0.109509183	-0.016600182	-0.129849403		1.02	1.42	1.31	1.18	1.07
NM_013845	0.89	1.32	0.91	1.09	1.08	0	1	1	Mm.57252	Mus musculus receptor tyrosine kinase-like orphan receptor 1 (Ror1), mRNA	transmembrane receptor protein tyrosine kinase signaling pathway [0007169]	-0.168506366	0.263480595	-0.1459193	0.033259983	0.017685088		0.89	1.32	0.91	1.09	1.08
NM_013914	1.03	0.87	1.43	1.19	1.02	0	1	1	Mm.103673	Mus musculus zinc finger protein 293 (Zfp293), mRNA	transcription regulation [0006355]	-0.078508213	-0.237934948	0.321183438	0.086861694	-0.091601972		1.03	0.87	1.43	1.19	1.02
NM_019676	0.10	-0.08	0.40	0.16	0.07	0	1	1	Mm.23963	Mus musculus phospholipase C, delta (Plcd), mRNA	phospholipid metabolism [0006644]	-0.029683349	-0.212211907	0.268259379	0.033009821	-0.059373943		0.10	-0.08	0.40	0.16	0.07
U26226	0.57	0.61	1.16	0.89	0.46	0	1	1		Mus musculus clone pMG24 nonsatellite RNA sequence	proteolysis and peptidolysis [0006508]	-0.170053855	-0.12935563	0.418599625	0.153071499	-0.272261639		0.57	0.61	1.16	0.89	0.46
X04231	4.15	4.08	3.38	4.05	3.68	0	1	1		Mouse 4.5S small RNA associated with poly-(a)-containing RNAs	biological_process unknown [0000004]	0.283135373	0.212872579	-0.491849634	0.180797276	-0.184955593		4.15	4.08	3.38	4.05	3.68
M27608	0.80	0.47	0.73	0.39	0.74	0	1	1	Mm.196593	Mouse major urinary protein mRNA, complete cds	prostaglandin metabolism [0006693]	0.177625043	-0.159168879	0.103428157	-0.233385706	0.111501385		0.80	0.47	0.73	0.39	0.74
M91458	0.42	0.71	0.25	0.50	0.54	0	1	1	Mm.1779	Mus musculus sterol-carrier protein X mRNA, complete cds	peroxisome organization and biogenesis [0007031]	-0.066316291	0.230498115	-0.234966163	0.016191395	0.054592944		0.42	0.71	0.25	0.50	0.54
NM_007751	2.28	2.52	1.92	2.28	2.27	0	1	1	Mm.3841	Mus musculus cytochrome c oxidase, subunit VIIIb (Cox8b), mRNA	metabolism [0008152]	0.028687214	0.267534153	-0.338466179	0.02289805	0.019346762		2.28	2.52	1.92	2.28	2.27
NM_008495	1.97	2.20	2.40	1.87	2.13	0	1	1	Mm.43831	Mus musculus lectin, galactose binding, soluble 1 (Lgals1), mRNA	apoptosis [0006915]	-0.141391345	0.084459414	0.282565522	-0.244523257	0.018889666		1.97	2.20	2.40	1.87	2.13
NM_008535	0.28	0.11	0.62	0.43	0.20	0	1	1	Mm.4925	Mus musculus lymphoblastomic leukemia (Lyl1), mRNA	DNA binding [0003677]	-0.044895117	-0.218020123	0.289794682	0.101830554	-0.128709996		0.28	0.11	0.62	0.43	0.20
NM_008575	0.51	0.49	0.87	0.75	0.70	0	1	1	Mm.18706	Mus musculus transformed mouse 3T3 cell double minute 4 (Mdm4), mRNA	DNA binding [0003677]	-0.156476104	-0.172866337	0.2073609	0.086606699	0.035374842		0.51	0.49	0.87	0.75	0.70
NM_008798	2.36	2.61	2.11	2.44	2.41	0	1	1	Mm.5024	Mus musculus programmed cell death 1 (Pdcd1), mRNA	apoptosis [0006915]	-0.025961926	0.222286664	-0.277624314	0.051379473	0.029920104		2.36	2.61	2.11	2.44	2.41
NM_008836	0.80	0.72	0.38	0.55	0.66	0	1	1		Mus musculus per-hexamer repeat gene 5 (Phxr5), mRNA	biological_process unknown [0000004]	0.181172929	0.097926892	-0.246148572	-0.070327085	0.037375836		0.80	0.72	0.38	0.55	0.66
NM_009098	2.06	2.19	1.62	2.21	2.02	0	1	1	Mm.3381	Mus musculus ribosomal protein S8 (Rps8), mRNA	protein biosynthesis [0006412]	0.043032819	0.16974903	-0.396482673	0.185790322	-0.002089497		2.06	2.19	1.62	2.21	2.02
NM_009263	1.78	1.98	1.43	1.70	1.79	0	1	1	Mm.321	Mus musculus secreted phosphoprotein 1 (Spp1), mRNA	ossification [0001503]	0.043736729	0.241661328	-0.308305338	-0.031560638	0.054467918		1.78	1.98	1.43	1.70	1.79
NM_009419	1.54	1.22	1.91	1.49	1.35	0	1	1	Mm.14239	Mus musculus protein-tyrosine sulfotransferase 2 (Tpst2), mRNA	steroid metabolism [0008202]	0.041503314	-0.284414424	0.41088135	-0.015606733	-0.152363507		1.54	1.22	1.91	1.49	1.35
NM_010347	2.44	2.43	1.97	2.46	2.23	0	1	1	Mm.2626	Mus musculus related to Drosophila groucho gene (Grg), mRNA	histogenesis and organogenesis [0007397]	0.136856756	0.127136289	-0.333238033	0.148610398	-0.07936541		2.44	2.43	1.97	2.46	2.23
NM_010473	2.01	2.04	0.59	1.77	1.65	0	1	1	Mm.39968	Mus musculus histidine rich calcium binding protein (Hrc), mRNA	cholesterol catabolism [0006707]	0.392924628	0.430052618	-1.018431819	0.160954786	0.034499786		2.01	2.04	0.59	1.77	1.65
NM_010679	2.10	1.90	1.71	2.24	2.09	0	1	1	Mm.5074	Mus musculus lactalbumin, alpha (Lalba), mRNA	antibacterial humoral response [0006961]	0.095349617	-0.106613405	-0.301095683	0.231795844	0.080563626		2.10	1.90	1.71	2.24	2.09
NM_010752	1.86	2.12	1.07	1.51	1.65	0	1	1	Mm.27250	Mus musculus mitotic arrest deficient 1-like 1 (Mad1l1), mRNA	mitosis [0007067]	0.219782913	0.476041279	-0.57177248	-0.130052106	0.006000394		1.86	2.12	1.07	1.51	1.65
NM_010949	1.29	1.33	0.75	0.92	1.12	0	1	1	Mm.4390	Mus musculus numb gene homolog (Drosophila) (Numb), mRNA	neurogenesis [0007399]	0.206868296	0.246066985	-0.330186182	-0.15987426	0.03712516		1.29	1.33	0.75	0.92	1.12
NM_011918	3.38	3.76	3.08	3.51	3.57	0	1	1	Mm.29733	Mus musculus Z-band alternatively spliced PDZ-motif protein (Zasp-pending), mRNA	transcription [0006350]	-0.074073765	0.300910204	-0.382733427	0.047678011	0.108218976		3.38	3.76	3.08	3.51	3.57
NM_013493	2.17	2.21	1.80	2.21	2.32	0	1	1	Mm.7335	Mus musculus cellular nucleic acid binding protein (Cnbp), mRNA	cholesterol biosynthesis [0006695]	0.028294031	0.068669186	-0.341581968	0.066253471	0.17836528		2.17	2.21	1.80	2.21	2.32
NM_013886	2.78	2.93	2.15	2.70	2.86	0	1	1	Mm.28887	Mus musculus hepatoma-derived growth factor, related protein 3 (Hdgfrp3), mRNA	cell proliferation [0008283]	0.09760973	0.242951677	-0.532162271	0.014777207	0.176823656		2.78	2.93	2.15	2.70	2.86
NM_016774	3.55	3.58	2.64	3.33	3.15	0	1	1	Mm.103838	Mus musculus ATP synthase, H+ transporting mitochondrial F1 complex, alpha subunit (Atp5b), mRNA	ATP biosynthesis [0006754]	0.30565805	0.327119545	-0.608501777	0.076899843	-0.101175661		3.55	3.58	2.64	3.33	3.15
NM_018860	2.16	2.25	1.79	1.99	2.24	0	1	1	Mm.13859	Mus musculus ribosomal protein L41 (Rpl41), mRNA	biological_process unknown [0000004]	0.075809418	0.164412685	-0.298523638	-0.099351807	0.157653343		2.16	2.25	1.79	1.99	2.24
NM_021278	0.95	1.40	0.97	1.35	1.04	0	1	1	Mm.142729	Mus musculus prothymosin beta 4 (Ptmb4), mRNA	immune response [0006955]	-0.193645518	0.2623735	-0.176157312	0.208062729	-0.100633399		0.95	1.40	0.97	1.35	1.04
NM_021518	0.79	1.05	0.60	0.90	0.95	0	1	1	Mm.21905	Mus musculus GTP-binding protein (Rab2), mRNA	intracellular protein traffic [0006886]	-0.064304882	0.193958525	-0.261156942	0.038976202	0.092527098		0.79	1.05	0.60	0.90	0.95
AB016586	1.14	1.41	0.79	1.59	2.02	0	0	1	Mm.24839	Mus musculus mRNA for ENH1, complete cds	signal transduction [0007165]	-0.248651067	0.021830724	-0.60252181	0.198042016	0.631300138		1.14	1.41	0.79	1.59	2.02
AF099933	0.74	0.47	1.45	0.98	1.00	0	0	1	Mm.197460	Mus musculus GluR-delta2 specific interacting protein (delta2sip) mRNA, complete cds	cell cycle [0007049]	-0.187322183	-0.458003852	0.520970968	0.055014028	0.069341039		0.74	0.47	1.45	0.98	1.00
AF190730	2.45	2.24	2.73	2.30	2.16	0	0	1	Mm.21096	Mus musculus GTPase ERA-W mRNA, complete cds	intracellular protein traffic [0006886]	0.073950685	-0.138727912	0.354844567	-0.077204041	-0.212863299		2.45	2.24	2.73	2.30	2.16
AF244362	1.27	1.57	0.81	0.88	1.34	0	0	1	Mm.28792	Mus musculus ubiquitin-protein ligase UBE3B (Ube3b) mRNA, partial cds	proteolysis and peptidolysis [0006508]	0.097251133	0.398351483	-0.369606432	-0.29466264	0.168666457		1.27	1.57	0.81	0.88	1.34
AF245700	0.88	1.85	0.66	0.87	0.84	0	0	1	Mm.852	Mus musculus sciellin precursor, (Scel) mRNA, complete cds	cell adhesion [0007155]	-0.135230853	0.827292656	-0.361142729	-0.149911801	-0.181007273		0.88	1.85	0.66	0.87	0.84
AJ279842	1.34	1.58	0.48	0.56	1.35	0	0	1		Mus musculus partial mRNA for hypothetical protein, clone mvx11089	biological_process unknown [0000004]	0.278659554	0.517218765	-0.582273439	-0.502135932	0.288531052		1.34	1.58	0.48	0.56	1.35
M29240	1.61	3.51	0.43	0.42	1.47	0	0	1		Mouse U5 small nuclear RNA	biological_process unknown [0000004]	0.119484732	2.023632082	-1.059890674	-1.066453386	-0.016772753		1.61	3.51	0.43	0.42	1.47
NM_007583	1.18	1.82	1.09	1.66	1.46	0	0	1	Mm.12888	Mus musculus calcium channel, voltage-dependent, gamma subunit 2 (Cacng2), mRNA	ion transport [0006811]	-0.262532924	0.379253051	-0.353110503	0.22098265	0.015407725		1.18	1.82	1.09	1.66	1.46
NM_007688	1.40	1.50	0.87	1.24	1.54	0	0	1	Mm.3373	Mus musculus cofilin 2, muscle (Cfl2), mRNA	actin filament organization [0007015]	0.092976114	0.187406372	-0.442189254	-0.069506608	0.231313376		1.40	1.50	0.87	1.24	1.54
NM_008275	0.47	0.35	0.81	0.54	0.49	0	0	1	Mm.57227	Mus musculus homeo box D13 (Hoxd13), mRNA	transcription regulation [0006355]	-0.061194121	-0.179359229	0.278248059	0.007218309	-0.044913018		0.47	0.35	0.81	0.54	0.49
NM_008494	0.78	0.78	1.13	1.00	0.88	0	0	1	Mm.12834	Mus musculus lunatic fringe gene homolog (Drosophila) (Lfng), mRNA	embryogenesis and morphogenesis [0007345]	-0.131038992	-0.133497358	0.218645635	0.08483161	-0.038940896		0.78	0.78	1.13	1.00	0.88
NM_009276	0.65	0.87	0.42	0.87	0.56	0	0	1	Mm.35868	Mus musculus simple repeat sequence-containing transcript (Srst), mRNA	biological_process unknown [0000004]	-0.026387859	0.197493247	-0.251893008	0.192463367	-0.111675747		0.65	0.87	0.42	0.87	0.56
NM_009788	0.73	0.40	0.92	0.70	0.86	0	0	1	Mm.354	Mus musculus calbindin-28K (Calb1), mRNA	cell motility [0006928]	0.005960745	-0.319351837	0.196899636	-0.025477539	0.141968995		0.73	0.40	0.92	0.70	0.86
NM_010817	1.45	1.60	1.20	1.44	1.41	0	0	1	Mm.18347	Mus musculus proteasome (prosome, macropain) 26S subunit, non-ATPase, 7 (Psmd7), mRNA	transcription [0006350]	0.027997425	0.182159127	-0.221857487	0.017389021	-0.005688086		1.45	1.60	1.20	1.44	1.41
NM_011078	1.35	1.23	1.23	1.28	1.52	0	0	1	Mm.28870	Mus musculus PHD finger protein 2 (Phf2), mRNA	transcription regulation [0006355]	0.031132988	-0.096859427	-0.088792473	-0.038698509	0.193217421		1.35	1.23	1.23	1.28	1.52
NM_011540	3.79	3.12	2.28	3.40	3.47	0	0	1	Mm.10762	Mus musculus titin-cap (Tcap), mRNA	muscle development [0007517]	0.575828751	-0.088256102	-0.930105768	0.187598409	0.25493471		3.79	3.12	2.28	3.40	3.47
NM_015736	2.35	2.29	2.15	2.27	2.27	0	0	1	Mm.38441	Mus musculus UDP-N-acetyl-alpha-D-galactosamine:polypeptide N-acetylgalactosaminyltransferase 3 (Galnt3), mRNA	carbohydrate metabolism [0005975]	0.08094104	0.026887449	-0.11653548	0.001875163	0.006831827		2.35	2.29	2.15	2.27	2.27
NM_016702	0.45	0.31	0.72	0.67	0.43	0	0	1	Mm.7457	Mus musculus alanine-glyoxylate aminotransferase (Agxt), mRNA	methionine metabolism [0006555]	-0.069927546	-0.200319436	0.204162677	0.152146129	-0.086061825		0.45	0.31	0.72	0.67	0.43
NM_019446	0.09	0.18	0.56	0.45	0.16	0	0	1	Mm.21390	Mus musculus BarH-like 1 (Drosophila) (Barhl1), mRNA	transcription regulation [0006355]	-0.196036646	-0.106455816	0.272872421	0.158959822	-0.129339781		0.09	0.18	0.56	0.45	0.16
NM_019466	1.49	1.96	1.26	1.39	1.47	0	0	1	Mm.56	Mus musculus Down syndrome critical region homolog 1 (human) (Dscr1), mRNA	signal transduction [0007165]	-0.021697897	0.442535304	-0.250152627	-0.124998637	-0.045686144		1.49	1.96	1.26	1.39	1.47
NM_019648	0.72	0.69	0.42	0.66	0.88	0	0	1	Mm.19170	Mus musculus methionine aminopeptidase 2; initiation factor 2-associated protein (p67) (Amp2), mRNA	proteolysis and peptidolysis [0006508]	0.048496041	0.012759907	-0.257153079	-0.01191513	0.207812262		0.72	0.69	0.42	0.66	0.88
NM_019698	0.31	0.24	0.76	0.52	0.35	0	0	1	Mm.29751	Mus musculus pyrroline-5-carboxylate synthetase (glutamate gamma-semialdehyde synthetase) (Pycs), mRNA	proline biosynthesis [0006561]	-0.125763344	-0.199771579	0.32331844	0.085998198	-0.083781715		0.31	0.24	0.76	0.52	0.35
NM_019721	1.11	0.92	1.85	1.66	1.02	0	0	1	Mm.76983	Mus musculus m6a methyltransferase (M6a-pending), mRNA	metabolism [0008152]	-0.205651598	-0.395499332	0.539562309	0.34815059	-0.28656197		1.11	0.92	1.85	1.66	1.02
U11548	1.00	0.78	0.74	0.21	0.98	0	0	1	Mm.28587	Mus musculus TFIIi-associated transactivator factor p17 mRNA, complete cds	cell cycle [0007049]	0.255974453	0.034878347	0.002065067	-0.533102823	0.240184957		1.00	0.78	0.74	0.21	0.98
U29530	2.78	2.84	2.40	2.76	2.70	0	0	1	Mm.148721	Mus musculus clone TA-9 ATP synthase b chain homolog mRNA, partial cds	hydrogen transport [0006818]	0.085312236	0.14519669	-0.301495779	0.065814006	0.005172847		2.78	2.84	2.40	2.76	2.70
U59509	2.40	2.92	1.35	2.36	2.29	0	0	1		Mus musculus mlrq-like protein mRNA, partial cds	vision [0007601]	0.133410778	0.657506464	-0.914053059	0.093794889	0.029340927		2.40	2.92	1.35	2.36	2.29
U89415	3.46	3.41	3.19	3.39	3.50	0	0	1		Mus musculus strain BALB/c elongation factor 2 mRNA, partial cds	protein synthesis elongation [0006414]	0.070924348	0.019098356	-0.193836974	-0.002906907	0.106721177		3.46	3.41	3.19	3.39	3.50
AB010327	1.52	1.47	1.26	1.34	1.66	0	0	1		Mus musculus mRNA for mszf13, partial cds	transcription regulation [0006355]	0.070632836	0.022924119	-0.189308182	-0.114826679	0.210577907		1.52	1.47	1.26	1.34	1.66
AB041649	3.13	3.03	2.42	2.90	3.11	0	0	1	Mm.32727	Mus musculus brain cDNA, clone MNCb-0671	signal transduction [0007165]	0.210933092	0.114056304	-0.49647766	-0.016662817	0.188151081		3.13	3.03	2.42	2.90	3.11
AF003088	1.18	1.72	0.96	1.25	1.37	0	0	1		Mus musculus early mitogen-activated factor 1 (EMAF-1) mRNA, partial cds	biological_process unknown [0000004]	-0.118584808	0.427072288	-0.332186912	-0.047021389	0.070720821		1.18	1.72	0.96	1.25	1.37
AJ251645	0.26	0.22	0.49	0.19	0.04	0	0	1	Mm.142263	Mus musculus mRNA for farnesylated-proteins converting enzyme-2 (Face-2 gene)	proteolysis and peptidolysis [0006508]	0.016703065	-0.01787227	0.248678548	-0.047818576	-0.199690766		0.26	0.22	0.49	0.19	0.04
L14949	0.31	2.31	-0.21	0.28	0.14	0	0	1		Mouse transfer RNA-Ser	biological_process unknown [0000004]	-0.257268453	1.744111668	-0.772446362	-0.285865986	-0.428530867		0.31	2.31	-0.21	0.28	0.14
NM_008364	0.87	1.42	0.86	1.37	1.41	0	0	1	Mm.24771	Mus musculus interleukin 1 receptor accessory protein (Il1rap), mRNA	cell surface receptor linked signal transduction [0007166]	-0.315859925	0.237019637	-0.326238603	0.185349548	0.219729344		0.87	1.42	0.86	1.37	1.41
NM_009219	1.79	1.40	1.66	1.33	1.34	0	0	1	Mm.57026	Mus musculus somatostatin receptor 4 (Smstr4), mRNA	biological_process unknown [0000004]	0.285490818	-0.10177048	0.15836811	-0.173486789	-0.16860166		1.79	1.40	1.66	1.33	1.34
NM_009514	1.60	2.03	1.08	1.26	1.33	0	0	1	Mm.955	Mus musculus pre-B lymphocyte gene 3 (Vpreb3), mRNA	blood coagulation [0007596]	0.14123194	0.567358826	-0.37699031	-0.203298318	-0.128302137		1.60	2.03	1.08	1.26	1.33
NM_009584	1.32	1.38	0.81	1.23	1.44	0	0	1	Mm.2467	Mus musculus zuotin related factor 2 (Zrf2), mRNA	cell cycle control [0000074]	0.08328074	0.144295321	-0.425972145	-0.006462718	0.204858802		1.32	1.38	0.81	1.23	1.44
NM_010707	0.19	0.20	0.60	0.44	0.27	0	0	1	Mm.17911	Mus musculus lectin, galactose binding, soluble 6 (Lgals6), mRNA	cell adhesion [0007155]	-0.148114613	-0.144149852	0.263307383	0.101561345	-0.072604262		0.19	0.20	0.60	0.44	0.27
NM_010828	0.98	1.27	1.00	1.01	1.03	0	0	1	Mm.9524	Mus musculus Cbp/p300-interacting transactivator, with Glu/Asp-rich carboxy-terminal domain, 2 (Cited2), mRNA	transcription regulation from Pol II promoter [0006357]	-0.076058512	0.211488422	-0.058022748	-0.047534976	-0.029872186		0.98	1.27	1.00	1.01	1.03
NM_010944	0.55	0.57	0.59	0.65	0.25	0	0	1	Mm.16148	Mus musculus neural fold/somite kinase 2 (Nsk2), mRNA	transcription regulation [0006355]	0.025718625	0.049512725	0.06949454	0.130449153	-0.275175043		0.55	0.57	0.59	0.65	0.25
NM_011678	0.37	0.22	0.24	0.17	0.35	0	0	1	Mm.3974	Mus musculus ubiquitous nuclear protein (Unp), mRNA	ubiquitin thiolesterase [0004221]	0.096335616	-0.051609831	-0.027740938	-0.09893037	0.081945522		0.37	0.22	0.24	0.17	0.35
NM_015763	1.07	1.01	0.43	0.94	1.00	0	0	1	Mm.28548	Mus musculus cDNA sequence AF180471 (AF180471), mRNA	transport [0006810]	0.176024749	0.122382935	-0.460388291	0.049845208	0.112135399		1.07	1.01	0.43	0.94	1.00
NM_015799	1.07	0.86	1.75	1.35	0.91	0	0	1	Mm.21757	Mus musculus transferrin receptor 2 (Trfr2), mRNA	iron transport [0006826]	-0.114320969	-0.331204298	0.567461807	0.158862986	-0.280799526		1.07	0.86	1.75	1.35	0.91
NM_016880	0.50	0.57	0.98	0.75	0.57	0	0	1	Mm.37952	Mus musculus keratin complex 1, gene 24 (Krt1-24), mRNA	embryogenesis and morphogenesis [0007345]	-0.175521014	-0.103744332	0.305717424	0.074309166	-0.100761243		0.50	0.57	0.98	0.75	0.57
NM_019998	0.32	0.18	0.88	0.57	0.28	0	0	1	Mm.22218	Mus musculus hypothetical protein MNCb-5081 (MNCb-5081), mRNA	GPI anchor synthesis [0006506]	-0.126184881	-0.269305402	0.435076528	0.123526909	-0.163113153		0.32	0.18	0.88	0.57	0.28
U12147	1.74	1.95	1.39	1.66	1.86	0	0	1	Mm.3987	Mus musculus laminin-2 alpha2 chain mRNA, complete cds	cell adhesion [0007155]	0.016621416	0.227389205	-0.331077632	-0.057419554	0.144486565		1.74	1.95	1.39	1.66	1.86
U80888	1.57	1.72	1.32	1.44	1.55	0	0	1	Mm.100512	Mus musculus CAG trinucleotide repeat mRNA, partial sequence	cytoskeleton organization and biogenesis [0007010]	0.052720258	0.203389264	-0.200506393	-0.083031382	0.027428252		1.57	1.72	1.32	1.44	1.55
X65505	3.15	3.62	2.64	3.00	3.29	0	0	1	Mm.25292	M.musculus mRNA for type II keratin (MHR b-1)	cytoskeleton organization and biogenesis [0007010]	0.006155972	0.477717937	-0.497607005	-0.13833211	0.152065206		3.15	3.62	2.64	3.00	3.29
AF249296	0.10	0.13	0.36	0.26	0.30	0	0	1	Mm.30994	Mus musculus dihydropyrimidinase mRNA, complete cds	nucleobase, nucleoside, nucleotide and nucleic acid metabolism [0006139]	-0.125481111	-0.098139126	0.12740372	0.0281917	0.068024817		0.10	0.13	0.36	0.26	0.30
M79303	2.61	2.79	2.22	2.56	2.70	0	0	1		Mouse GTP-binding protein (Rab13) mRNA sequence	intracellular protein traffic [0006886]	0.030890013	0.212866825	-0.354934757	-0.01338772	0.124565638		2.61	2.79	2.22	2.56	2.70
M94379	1.12	0.90	1.43	1.12	0.97	0	0	1		Mus musculus T cell development, mRNA	leucine metabolism [0006551]	0.007482353	-0.20889237	0.324724444	0.012427221	-0.135741648		1.12	0.90	1.43	1.12	0.97
NM_007521	0.68	0.60	1.01	0.92	0.80	0	0	1	Mm.21908	Mus musculus BTB and CNC homology 2 (Bach2), mRNA	transcription regulation [0006355]	-0.117938641	-0.201158869	0.206370762	0.116117272	-0.003390524		0.68	0.60	1.01	0.92	0.80
NM_008436	0.83	0.85	1.42	1.14	1.09	0	0	1	Mm.6218	Mus musculus K+ voltage-gated channel, subfamily S, 2 (Kcns2), mRNA	potassium transport [0006813]	-0.240251351	-0.217760324	0.355748926	0.076193995	0.026068754		0.83	0.85	1.42	1.14	1.09
NM_008466	1.00	1.18	0.65	0.91	1.02	0	0	1	Mm.25548	Mus musculus karyopherin (importin) alpha 3 (Kpna3), mRNA	protein-nucleus import [0006606]	0.04790014	0.228358952	-0.303856188	-0.039226758	0.066823854		1.00	1.18	0.65	0.91	1.02
NM_009093	1.85	2.04	1.58	2.01	1.77	0	0	1	Mm.154915	Mus musculus ribosomal protein S29 (Rps29), mRNA	cell shape control [0008360]	-0.00021051	0.187341042	-0.272402629	0.162189812	-0.076917716		1.85	2.04	1.58	2.01	1.77
NM_009102	1.17	0.79	0.34	0.54	0.84	0	0	1	Mm.3917	Mus musculus retinal pigment epithelium derived rhodopsin homolog (Rrh), mRNA	vision [0007601]	0.43257255	0.053057964	-0.394169122	-0.195457986	0.103996594		1.17	0.79	0.34	0.54	0.84
NM_009242	2.02	2.44	1.70	2.51	2.28	0	0	1	Mm.35439	Mus musculus secreted acidic cysteine rich glycoprotein (Sparc), mRNA	developmental processes [0007275]	-0.1714827	0.249045516	-0.485742986	0.319918809	0.088261361		2.02	2.44	1.70	2.51	2.28
NM_009854	1.65	1.77	1.32	1.46	1.54	0	0	1	Mm.4100	Mus musculus CD7 antigen (Cd7), mRNA	immune response [0006955]	0.101878444	0.219788955	-0.227169835	-0.090279544	-0.00421802		1.65	1.77	1.32	1.46	1.54
NM_009905	0.79	1.08	0.47	0.79	0.83	0	0	1	Mm.1761	Mus musculus CDC-like kinase (Clk), mRNA	protein modification [0006464]	0.000566492	0.286210001	-0.319362732	-0.001003154	0.033589393		0.79	1.08	0.47	0.79	0.83
NM_009986	1.22	1.86	1.16	1.63	1.55	0	0	1		Mus musculus cut (Drosophila)-like 1 (Cutl1), mRNA	transcription regulation [0006355]	-0.264277282	0.377307275	-0.325629878	0.149713957	0.062885928		1.22	1.86	1.16	1.63	1.55
NM_010673	0.09	0.00	0.37	0.20	0.08	0	0	1	Mm.3524	Mus musculus keratin-associated protein 6-2 (Krtap6-2), mRNA	carbohydrate metabolism [0005975]	-0.058258494	-0.152835106	0.223106099	0.053740594	-0.065753093		0.09	0.00	0.37	0.20	0.08
NM_010930	0.86	0.89	0.62	0.89	0.92	0	0	1	Mm.5167	Mus musculus nephroblastoma overexpressed gene (Nov), mRNA	receptor [0004872]	0.024746831	0.051711506	-0.21481032	0.054132167	0.084219816		0.86	0.89	0.62	0.89	0.92
NM_011620	5.43	5.44	4.83	5.60	5.29	0	0	1	Mm.14546	Mus musculus troponin T3, skeletal, fast (Tnnt3), mRNA	muscle contraction regulation [0006937]	0.110979091	0.119286002	-0.490050069	0.284152513	-0.024367537		5.43	5.44	4.83	5.60	5.29
NM_011664	1.51	1.59	1.25	1.54	1.65	0	0	1	Mm.235	Mus musculus ubiquitin B (Ubb), mRNA	stress response [0006950]	0.002893824	0.083393829	-0.25622588	0.03004765	0.139890577		1.51	1.59	1.25	1.54	1.65
NM_011946	2.45	2.71	2.18	2.50	2.49	0	0	1	Mm.5067	Mus musculus mitogen activated protein kinase kinase kinase 2 (Map3k2), mRNA	cell cycle [0007049]	-0.014036503	0.240255182	-0.281404869	0.03062253	0.024563661		2.45	2.71	2.18	2.50	2.49
NM_016878	0.46	0.39	0.74	0.63	0.52	0	0	1	Mm.24680	Mus musculus aspartyl aminopeptidase (Dnpep), mRNA	peptide metabolism [0006518]	-0.091113876	-0.157730135	0.190600669	0.084111835	-0.025868493		0.46	0.39	0.74	0.63	0.52
NM_019650	1.79	2.20	1.50	1.95	2.00	0	0	1	Mm.195451	Mus musculus golgi SNAP receptor complex member 2 (Gosr2), mRNA	ER to Golgi transport [0006888]	-0.099203543	0.311205002	-0.391074126	0.066012254	0.113060413		1.79	2.20	1.50	1.95	2.00
NM_020007	1.04	1.38	0.84	1.15	1.30	0	0	1	Mm.141993	Mus musculus muscleblind (Drosophila)-like (Mbnl), mRNA	transcription [0006350]	-0.101801837	0.236842017	-0.303238952	0.008782371	0.159416401		1.04	1.38	0.84	1.15	1.30
AB043006	0.51	0.38	0.84	0.65	0.50	0	0	1	Mm.30222	Mus musculus SDF2L1 mRNA for SDF2 like protein 1, complete cds	protein modification [0006464]	-0.062164835	-0.198015171	0.261057006	0.075076523	-0.075953523		0.51	0.38	0.84	0.65	0.50
K02109	2.23	2.45	1.11	1.47	1.93	0	0	1	Mm.582	Mouse 3T3-L1 lipid binding protein mRNA, complete cds	ionic insulation of neurons by glial cells [0007272]	0.389502126	0.615463968	-0.725989644	-0.371908824	0.092932374		2.23	2.45	1.11	1.47	1.93
M19141	3.50	3.69	3.29	3.64	3.75	0	0	1	Mm.197551	Mouse heat shock protein 70 cognate mRNA, complete cds	heat shock response [0006951]	-0.074365042	0.110739621	-0.284132375	0.069476314	0.178281482		3.50	3.69	3.29	3.64	3.75
NM_008022	1.23	1.06	1.59	1.83	1.27	0	0	1	Mm.30349	Mus musculus forkhead box D4 (Foxd4), mRNA	biological_process unknown [0000004]	-0.1659443	-0.333621212	0.190459994	0.437430336	-0.128324819		1.23	1.06	1.59	1.83	1.27
NM_008173	1.56	1.72	1.32	1.43	1.65	0	0	1	Mm.4918	Mus musculus nuclear receptor subfamily 3, group C, member 1 (Nr3c1), mRNA	transcription regulation [0006355]	0.026407744	0.179515955	-0.213561197	-0.107000173	0.11463767		1.56	1.72	1.32	1.43	1.65
NM_008509	2.81	2.84	2.35	2.49	2.68	0	0	1	Mm.1514	Mus musculus lipoprotein lipase (Lpl), mRNA	membrane lipid metabolism [0006643]	0.174355283	0.208555429	-0.285857586	-0.141651959	0.044598833		2.81	2.84	2.35	2.49	2.68
NM_009332	0.28	0.20	0.88	0.66	0.53	0	0	1	Mm.28396	Mus musculus transcription factor 7-like 1 (Tcf7l1), mRNA	transcription regulation [0006355]	-0.230479217	-0.31241949	0.37051808	0.152644934	0.019735693		0.28	0.20	0.88	0.66	0.53
NM_009469	0.20	0.13	0.61	0.35	0.51	0	0	1	Mm.34216	Mus musculus Unc-51 like kinase 1 (C. elegans) (Ulk1), mRNA	cell cycle [0007049]	-0.162792751	-0.232537098	0.251935611	-0.01070028	0.154094518		0.20	0.13	0.61	0.35	0.51
NM_009883	1.85	1.39	1.63	1.68	1.68	0	0	1	Mm.4863	Mus musculus CCAAT/enhancer binding protein (C/EBP), beta (Cebpb), mRNA	transcription regulation [0006355]	0.203116946	-0.256726912	-0.01673254	0.03818577	0.032156735		1.85	1.39	1.63	1.68	1.68
NM_010266	0.69	1.02	0.16	0.31	1.09	0	0	1	Mm.45054	Mus musculus guanine deaminase (Gda), mRNA	neurogenesis [0007399]	0.035058536	0.362813949	-0.494977474	-0.342883834	0.439988823		0.69	1.02	0.16	0.31	1.09
NM_011766	2.42	2.58	2.26	2.38	2.43	0	0	1	Mm.39496	Mus musculus zinc finger protein, multitype 2 (Zfpm2), mRNA	transcription regulation from Pol II promoter [0006357]	0.00439016	0.164900624	-0.150722687	-0.035133252	0.016565154		2.42	2.58	2.26	2.38	2.43
NM_016916	0.95	1.07	0.29	0.39	1.12	0	0	1	Mm.34330	Mus musculus bladder cancer associated protein homolog (human) (Blcap), mRNA	mannose-inositol-P-ceramide (MIPC) metabolism [0006675]	0.185733003	0.308769326	-0.475633497	-0.376168323	0.35729949		0.95	1.07	0.29	0.39	1.12
NM_019709	0.89	0.76	1.17	0.89	0.73	0	0	1	Mm.29791	Mus musculus subtilisin/kexin isozyme SKI-1 precursor (Ski1), mRNA	proteolysis and peptidolysis [0006508]	-0.001399886	-0.126707599	0.280942867	0.001830716	-0.154666097		0.89	0.76	1.17	0.89	0.73
U34827	4.27	5.52	4.10	4.00	4.26	0	0	1		Mus musculus Y3 scRNA (mY3) RNA, complete sequence	biological_process unknown [0000004]	-0.161650852	1.094568769	-0.327092674	-0.434771519	-0.171053725		4.27	5.52	4.10	4.00	4.26
Legend
AccNo	GenBank accession number
Mean CBA	Average of relative gene expression levels derived from replicates from CBA
Mean BL10	Average of relative gene expression levels derived from replicates from BL10
Mean BL6	Average of relative gene expression levels derived from replicates from BL6
Mean DBA	Average of relative gene expression levels derived from replicates from DBA
Mean BALB	Average of relative gene expression levels derived from replicates from BALB
FDR 10%	Selected with an FDR of 10% = 1, not selected = 0
FDR 15%	Selected with an FDR of 15% = 1, not selected = 0
FDR 20%	Selected with an FDR of 20% = 1, not selected = 0
UniGeneID	UniGene cluster ID
Description	Gene description
GOnumber	Gene Ontology description and number
